# Supplementary material for: Effect of Pre-Conditioning Temperature and Method of Curing on the Shear Bond Strength of Dual-Cure Composite Cements to Dentin
Source: Materials (Basel). 2026 Feb 13;19(4):718. doi: 10.3390/ma19040718 (PMC12942536; doi:10.3390/ma19040718)
Supplement: Supplementary file 1 [file materials-19-00718-s001.zip]

Archive with 1 entries (1 files):
- materials-4105913-supplementary.pdf
